# Supplementary material for: Internal Introns Promote Backsplicing to Generate Circular RNAs from Spinal Muscular Atrophy Gene
Source: Genes (Basel). 2022 Jun 25;13(7):1145. doi: 10.3390/genes13071145 (PMC9323214; doi:10.3390/genes13071145)
Supplement: Supplementary file 1 [file genes-13-01145-s001.zip]

Archive with 2 entries (2 files):
- Supplementary Figures 06-22-2022.pdf
- Supplementary Tables 06-22-2022.pdf
